# Supplementary material for: Viromes of Monocotyledonous Weeds Growing in Crop Fields Reveal Infection by Several Viruses Suggesting Their Virus Reservoir Role
Source: Plants (Basel). 2024 Sep 23;13(18):2664. doi: 10.3390/plants13182664 (PMC11435186; doi:10.3390/plants13182664)
Supplement: Supplementary file 1 [file plants-13-02664-s001.zip]

Archive with 2 entries (2 files):
- Galbacs _etal_SFigures.pdf
- Galbacs_etal_STables.xlsx
