# Supplementary material for: Viromes of Monocotyledonous Weeds Growing in Crop Fields Reveal Infection by Several Viruses Suggesting Their Virus Reservoir Role
Source: Plants (Basel). 2024 Sep 23;13(18):2664. doi: 10.3390/plants13182664 (PMC11435186; doi:10.3390/plants13182664)
Supplement: Supplementary file 1 [file plants-13-02664-s001.zip › Galbacs_etal_STables.xlsx]

## Sheet: List of STables
Supplementary Figures to
Virome of monocotyledonous weeds growing at crop fields revealed infection with several viruses and suggests their virus reservoir role
Zsuzsanna, N. Galbács1,#, Evans Duah Agyemang2,#, György Pásztor 2, András Péter Takács2, Éva Várallyay 1*
# These authors equally contributed to the work
*Correspondence: Varallyay.Eva@uni-mate.hu
Lis of Supplementary Tables
Table S1
List of different hosts of WSMV, BYSMV, BVG, ApGlV and LDV1 supportedby GenBank records
Table S2
Initial statistics of the sequenced small RNA libraries.
Table S3
Summary of the bioinformatics analysis
Table S4
Sequences of the PCR primers used for virus detection, cloning and Sanger sequencing
Table S5
Summary of the viral sequences deposited into the NCBI GenBank
Table S6
Percent identity matrix of the WSMV sequences which were considered in the phylogenetic analysis.
Table S7
Percent identity matrix of the BYSMV sequences which were considered in the phylogenetic analysis.
Table S8
Percent identity matrix of the BVG sequences which were considered in the phylogenetic analysis.
Table S9
Percent identity matrix of the ApGlV1 sequences which were considered in the phylogenetic analysis.
Table S10
Percent identity matrix of the LDV1 sequences which were considered in the phylogenetic analysis.
Table S11
Summary of the bioinformatics analysis investigating the presence of ApGlV and LDV1 in the 2019 millet samples

## Sheet: Table S1
Table S1
List of different hosts of WSMV, BYSMV, BVG, ApGlV and LDV1 supportedby GenBank records
				insect host
				pooled weed samples - the species indicated with the same color were present in the pool
Virus	Host	Country of Geographycal Origin	GenBank Accession Number	Reference	doi
WSMV	Triticum aestivum		NC_001886	Stenger,D.C., et al.	10.1094/PHYTO.1998.88.8.782
			AF057533	Stenger,D.C., et al.
	Alopecurus pratensis	USA	MF459661	Kumssa,T.T., et al.	doi.org/10.1111/ppa.12989
	Agropyron repens	Czech Republic	KY419572	Singh,K., et al.	doi.org/10.1071/CP17025
	Avena fatua	Turkey	ON364115	Ilbagi,H., et al.	unpublished
	Echinochloa crus-galli	Iran	OQ920235	Masumi,M., et al.	unpublished
	Echinochloa crus-galli	Iran	OQ920236	Masumi,M., et al.	unpublished
	Echinochloa crus-galli	Iran	OQ920238	Masumi,M., et al.	unpublished
	Echinochloa crus-galli	Iran	OQ920239	Masumi,M., et al.	unpublished
	Echinochloa crus-galli	Iran	OQ920240	Masumi,M., et al.	unpublished
	Echinochloa crus-galli	Iran	OQ920241	Masumi,M., et al.	unpublished
	Echinochloa crus-galli	Iran	OQ920243	Masumi,M., et al.	unpublished
	Echinochloa crus-galli	Iran	OQ920253	Masumi,M., et al.	unpublished
	Echinochloa crus-galli	Iran	OQ920254	Masumi,M., et al.	unpublished
	Echinochloa crus-galli	Iran	OQ920255	Masumi,M., et al.	unpublished
	Echinochloa crus-galli	Iran	OQ920256	Masumi,M., et al.	unpublished
	Echinocloa sp.	Iran	MN901884	Masumi,M., et al.	unpublished
	Echinocloa sp	Iran	MN901897	Masumi,M., et al.	unpublished
	Echinocloa	Iran	MN894837	Masumi,M., et al.	unpublished
	Lolium sp.	Iran	MN901873	Masumi,M., et al.	unpublished
	Phleum pratense	Czech Republic	KY419573	Singh,K., et al.	doi.org/10.1071/CP17025
	Phragmites australis	Turkey	ON000288	Ilbagi,H.	unpublished
	Poa pratensis	Czech Republic	KY419574	Singh,K., et al.	doi.org/10.1071/CP17025
BYSMV	Triticum aestivum	China	NC_028244	Yan et al, 2015	doi.org/10.1016/j.virol.2014.12.042.
			KM213865
	Triticum aestivum	Iran	KP163565	Almasi et al 2015	in arabic, with English abstract, no doi
			KP163566
		Iran	FJ665628	Almási 2010	doi.org/10.1111/j.1439-0434.2009.01624.x
		China	KM052176	Di et al, 2014	doi.org/10.1094/PDIS-06-14-0579-PDN
			KM052177
			KM052178
	Hordeum vulgare	Iran	MH509194	Rabieifaradonbeh et al, 2021	doi.org/10.1007/s10658-021-02307-7
			MH509195
			MH509196
			MH509197
	Panicum miliaceum	China	MN822579	Shen et al, 2020	unpublished
			MN822580
			MN822581
			MN822582
			MN822583
			MN822584
		Hungary	MT260881	Pasztor et al, 2020	doi.org/10.3390/plants9080954
			MT260882
			MT260883
			MT260884
	Setaria italica	China	MN434075	Shen et al 2020	doi.org/10.1094/PDIS-10-19-2056-PDN
			MN434076
			MN434077
	Zea mays subsp. mays	Australia	MH717815	Dietzgen and Higgings, 2019	doi.org/10.1007/s00705-019-04164-6
BVG	Hordeum vulgare	South Korea	NC_029906	Zhao et al, 2016	doi.org/10.1007/s00705-016-2881-0
			KT962089
		USA	MW853785	Erickson and Falk, 2019	doi.org/10.1094/PDIS-03-21-0478-PDN
		Australia	MK411425	Nancarrow et al, 2019	doi.org/10.1094/PDIS-01-19-0166-PDN
		Australia	LC500836	Nancarrow et al, 2019	doi.org/10.1128/mra.01292-19
		France	ON419457	Svanella-Dumas et al, 2023	10.1094/PDIS-06-22-1294-PDN
			ON419453
			ON419454
			ON419455
			ON419456
	Avena sp.	South Korea	MG282909	Bae et al, 2017	unpublished
	Avena sativa	Australia	MK103388	Nancarrow et al, 2019	doi.org/10.1094/PDIS-01-19-0166-PDN
		Australia	LC500835	Nancarrow et al, 2019	doi.org/10.1128/mra.01292-19
	Triticum aestivum	South Korea	MG282910	Bae et al, 2018	unpublished
		South Korea	LC746088	Jeong and Lee, 2023	unpublished
			LC746089	Jeong and Lee, 2023
			LC657842	Jeong and Lee, 2021
			LC657843	Jeong and Lee, 2021
			LC657844	Jeong and Lee, 2021
	Zea mays	Greece	MW657364	Gavrili et al 2021	doi.org/10.1007/s42161-021-00903-4
			MT672307
	Panicum miliaceum	South Korea	LC259081	Min et al, 2017	unpublished
		Hungary	MT260885	Pasztor et al, 2020	doi.org/10.3390/plants9080954
	Panicum virgatum	Netherlands (imported)	MF960779	Kumar et al 2017	doi.org/10.1094/PDIS-09-17-1390-PDN
		USA	MK398704	Agindotan, 2020	unpublished
	Setaria italica	South Korea	LC159486	Oh et al 2017	doi.org/10.1094/PDIS-01-17-0036-PDN
	weed	Germany	MN399748	Gaafar and Ziebell, 2019	unpublished	Picris echioides
	pooled weed plants	Slovenia	OL472215	Rivarez et al	doi.org/10.1186/s40168-023-01500-6	Pastinaca sativa
	Rhopalosiphum maidis	South Korea	LC660649	Jeong and Lee, 2021	unpublished	Sorghum halepense	Rumex sp.
	Rhopalosiphum padi	South Korea	LC660650	Jeong and Lee, 2021	unpublished		Portulaca oleracea
ApGlV1	Glycine max	USA	KM015260	Yasmin et al, 2020	doi.org/10.1099/jgv.0.001355		Portulaca sp.
	Aphis glycines	USA	KF360262				Amaranthus retroflexus
	Solanum lycopersicum	Slovenia	OL472190	Rivarez et al, 2023	doi.org/10.1186/s40168-023-01500-6		Taraxacum officinale
	pooled weed plants	Slovenia	OL472191				Erigeron annuus
	Tetranychus urticae	Portugal	MK533146	Francois et al 2019	DOI: 10.3390/v11030233		Amaranthus retroflexus
LDV1	pooled weed plants	Slovenia	OL472194	Rivarez et al, 2023	doi.org/10.1186/s40168-023-01500-6	P3.2BER19-SW	Convolvulus sp.
						Convolvulus arvensis
						Chenopodium sp.
						Amaranthus retroflexus
						Sonchus oleraceus
						Stachys annua
						Oxalis sp.
						Impatiens walleriana

## Sheet: Table S2
Table S2
Initial statistics of the sequenced small RNA libraries.
The raw fastq files can be accessed at GSE270076
Library code	Sequenced reads	Trimmed reads all (containing redundants)	Non-redundant reads	Number of contigs
1_M_US	21 453 088	21 273 768	3351469	11 377
2_ECG_US	23 965 784	23 623 757	2497935	12 366
3_SVCD_US	38 236 832	37 392 543	4198026	20 797
4_SH_U	18 685 311	17 500 902	1553870	3 586
5_M_BA	20 882 517	20 538 898	3234446	13 578
6_ECGSV_BA	32 030 185	31 197 132	2408431	8 461
7_Ma_BA	21 736 705	21 232 382	1934981	3 103

## Sheet: Table S3
Table S3
Summary of the bioinformatics analysis				result above our treshold limit
				result just slightly below the limit, where the virus turned out to be present
				results where both three parameters were above the treshold, and the virus was detected
Library	virus		Wheat streak mosaic virus	Barley yellow striate mosaic virus	Barley virus G	Aphis glicines virus 1	Ljubjana dicistrovirus
	NCBI accession number of the genome what we used as a reference		NC_001886	NC_028244	NC_029906.1	OL472190	OL472194
1_M_US	Virus hit	number of contigs	2	0	0	0	0
		number of non-redundant reads	747	644	156	447	420
		number of redundant reads	1375	1140	299	809	689
		RPM	64.2523	53.13	13.93	37.71	32.12
		coverage of the viral genome (%)	57.8	46	33.59	44	44
2_ECG_US	Virus hit	number of contigs	0	0	0	0	0
		number of non-redundant reads	461	615	222	349	518
		number of redundant reads	1384	1357	1056	703	1077
		RPM	57.7	56.6	44.06	29.33	44.94
		coverage of the viral genome (%)	46.4	48.5	41.85	42	54
3_SVCD_US	Virus hit	number of contigs	0	0	0	0	0
		number of non-redundant reads	896	1106	360	637	870
		number of redundant reads	2138	2315	748	1718	1904
		RPM	55.91	60.54	19.5	44.93	49.8
		coverage of the viral genome (%)	68.77	66.3	63.64	64	70
4_SH_U	Virus hit	number of contigs	2	0	0	0	0
		number of non-redundant reads	421	287	421	278	209
		number of redundant reads	1251	837	238	858	547
		RPM	58.4579	44.79	12.73	45.92	29.27
		coverage of the viral genome (%)	39.77	41.7	25.69	30	29
5_M_BA	Virus hit	number of contigs	204	236	0	0	0
		number of non-redundant reads	62469	26322	173	945	816
		number of redundant reads	2743563	92931	214	1271	2164
		RPM	128204	4446.46	10.24	60.86	103.63
		coverage of the viral genome (%)	94.36	97.8	40.17	70	66
6_ECGSV_BA	Virus hit	number of contigs	6	0	18	0	0
		number of non-redundant reads	834	834	1556	275	580
		number of redundant reads	1825	1841	6772	1081	1753
		RPM	85.2804	57.47	211.625	33.75	54.73
		coverage of the viral genome (%)	57.38	41.7	90.04	36	61
7_Ma_BA	Virus hit	number of contigs	4	0	0	91	1
		number of non-redundant reads	687	687	87	10830	1149
		number of redundant reads	1416	396	124	51285	1883
		RPM	66.1682	18.2	5.7	2359.37	86.62
		coverage of the viral genome (%)	45.8	27.6	18.27	93	76

## Sheet: Table S4
Table S4
Sequences of the PCR primers used for virus detection, cloning and Sanger sequencing
		primers used in the RT-PCR diagnostic step
Virus	Primer Name	Primer Sequence (5'-3')	Position on the reference genome	Reference genome	Anneling temperature (optimized for Q5 polymerase)	Product size (bp)	Reference*
WSMV	WSMV_8499F	ATGTGCAAGATCAGACACCAGGC	8499-8520	NC_001886		755	this work
	WSMV_9253R	TAGTTTCTACTGTGCTCACGCAAG	9253-9230				Pasztor et al, 2020
BYSMV	BYSMV_158F	ATGGCAAAAGAAGATCATGGATTG	158-181	NC_028244	65°C	1300	Pasztor et al, 2020
	BYSMV_1444R	CCTTTAGGAGAAGATCTGGTCAGC	1444-1421
BVG	BVG_3508F	ATGAATACGGGAGGTAGAAATGG	3508-3530	NC_029906.1	50°C	607	Pasztor et al, 2020
	BVG_4115R	GATGCTCCGTCTACCTATTTCGG	4115-4093
	BVG_215_F	ACTGTGCTGCCTCTTATGCTTC	215-237		64,5°C	5359	this work
	BVG_5574R	TTGACTTGAGAACTGTCTGGC	5574-5554
	BVG_1088_F	TCCTGACAACGCAGAACTCCG	1088-1101		sequencing	na	this work
	BVG_4329_F	ACGATGAATCTTGGTCCAGTG	4329-4350		sequencing	na	this work
	BVG_3367_R	GCTATCCAGTACTTGCAACTC	3367-3347		sequencing	na	this work
	BVG_1790F	AGAACAACCGAAGGCGGCCATCG	1790-1812		sequencing	na	this work		60
	BVG_2523R	GATCCAACAACGAGACACTCATG	2523-2501		sequencing	na	this work
	BVG_700F	TATATATGCACAACGCTCTTG	700-720		60°C	523	this work
	BVG_1223R	CAGTGACCATCGAACCTGTAG	1223-1203
ApGlV1	ApGlV1_439F	TATTTAGGATACGGTTGGACAC	439-460	OL472190	62°C	884	this work
	ApGlV1_1323R	GTTGGCTGTACACTGAGATCGT	1323-1301
	ApGlV1_1297F	TTCAGTGCATGTGCCAATTCAG	1297-1318		62°C	1006	this work
	ApGlV1_2303R	GTACAGCAGGAGTGGAAGAGTCT	2303-2281
LDV1	LDV1_1110F	TGCAGCTATGGTCGCTTACAC	1110-1130	OL472194	66°C	746	this work
	LDV1_1856R	GAATATATCATTCCTTCCATTG	1856-1834
	LDV1_5664F	AGGACCATCAGATGTGCAGGC	5564-5585			816	this work
	LDV1_6480R	TGTCCAGGTGATGACTGAGCAG	6480-6458

## Sheet: Table S5
Table S5
Summary of the viral sequences deposited into the NCBI GenBank
			variants with the same sequence are marked using the same shade of orange
Virus	Library	Host	Virus genomic region	Variant	GenBank
WSMV	1_M_US	Panicum miliaceum	8499-9253	US	PQ047238
	2_ECG_US	Echinochloa crus-galli		ECGUS	PQ047238
	3_SVCD_US	Cynodon dactylon		CDUS	PQ047238
	5_M_BA	Panicum miliaceum		MBA	PQ047239
	6_ECGSV_BA	Echinochloa crus-galli		ECGBA	PQ047238
	6_ECGSV_BA	Setaria viridis		SVBA	PQ047238
BYSMV	3_SVCD_US	Cynodon dactylon	158-1444	CDUS	PQ047240
	5_M_BA	Panicum miliaceum	158-1444	MBA	PQ047240
BVG	1_M_US	Panicum miliaceum	3508-4115	MUS	PQ047241
	5_M_BA	Panicum miliaceum		MBA	PQ047242
	6_ECGSV_BA	Echinochloa crus-galli	213-5574	ECGBA	PQ047243
ApGlV1	4_SH_U	Sorghum halepense	439-1344	SHU	PQ047244
	6_ECGSV_BA	Echinochloa crus-galli	439-1344		PQ047244
	7_Ma_BA	Zea mays	439-2302	ZMHU	PQ047245
LDV1	3_SVCD_US	Cynodon dactylon	5664-6501	CDUS/MBA	PQ047246
	5_M_BA	Panicum miliaceum	5664-6501	MBA	PQ047246
	6_ECGSV_BA	Echinochloa crus-galli	5664-6501	ECGBA	PQ047247
	7_Ma_BA	Zea mays	5664-6501	ZMBA	PQ047248

## Sheet: Table S6
Table S6
Percent identity matrix of the WSMV sequences which were considered in the phylogenetic analysis.
The names are the same as on Figure 4. Green indicates similarity of the Hungarian strains.
	MT780556_millet_BA6_HU	MT780559_millet_US1_HU	AF285169__wheat_NA	AF285170_El_Batan_NA	AF454454_wheat_CZ	AF454455_wheat_TR1	AF454456_wheat_HU	AF454457_wheat_TR2	AF454459_wheat_RU	HG810953_maize_FR	MH939146_wheat_PL	MN901897_Lolium_IR	MT260879_millet_BA1_HU	MT780552_millet_BA2_HU	MT780553_millet_BA3_HU	MT780554_millet_BA4_HU	MT780557_millet_BA7_HU	MT780558_millet_BA8_HU	MT780560_millet_US2_HU	MT780562_millet_US4_HU	MT780563_millet_US5_HU	MT780565_millet_US7_HU	MT780566_millet_US8_HU	MT780567_millet_US9_HU	NC_001886_wheat_NA	NC_005136_ONMV	PQ047238_millet_2021_US_HU	PQ047239_millet_2021_BA_HU
MT780556_millet_BA6_HU		99.205	91.258	81.987	99.338	91.523	98.543	91.391	98.411	98.278	98.808	92.583	98.013	99.868	99.603	98.808	98.013	99.338	98.808	98.013	97.748	97.881	99.338	98.013	91.921	76.821	99.073	98.675
MT780559_millet_US1_HU	99.205		91.788	81.987	99.603	92.053	98.808	91.921	98.675	98.543	99.073	92.848	98.278	99.338	99.338	98.543	98.278	99.073	99.338	98.543	98.013	98.411	99.868	98.278	92.450	77.086	99.338	98.940
AF285169__wheat_NA	91.258	91.788		81.854	91.921	97.483	91.523	97.483	91.391	91.391	91.656	92.848	91.788	91.391	91.391	91.788	91.656	91.126	91.391	91.126	91.126	90.993	91.921	91.656	97.881	77.351	91.921	92.053
AF285170_El_Batan_NA	81.987	81.987	81.854		82.119	81.987	82.252	82.119	82.252	82.119	81.987	81.457	82.119	81.987	81.722	82.252	82.384	81.589	81.722	81.457	81.722	81.325	82.119	81.987	82.252	78.808	82.384	82.384
AF454454_wheat_CZ	99.338	99.603	91.921	82.119		92.185	98.940	92.053	98.808	98.675	99.205	92.980	98.411	99.470	99.205	98.675	98.411	99.205	99.205	98.411	98.146	98.278	99.735	98.411	92.583	76.821	99.470	99.073
AF454455_wheat_TR1	91.523	92.053	97.483	81.987	92.185		91.788	98.675	91.523	91.921	92.185	92.848	91.921	91.656	91.656	91.921	91.656	91.391	91.656	91.126	90.861	90.993	92.185	91.656	98.808	78.146	92.185	92.318
AF454456_wheat_HU	98.543	98.808	91.523	82.252	98.940	91.788		91.656	98.543	98.411	99.205	92.450	98.146	98.675	98.411	98.411	98.146	98.411	98.411	97.881	97.881	97.748	98.940	98.146	92.053	76.821	98.675	98.808
AF454457_wheat_TR2	91.391	91.921	97.483	82.119	92.053	98.675	91.656		91.391	91.788	92.053	92.318	91.788	91.523	91.523	91.788	91.523	91.258	91.523	90.993	90.728	90.861	92.053	91.523	99.073	77.086	92.053	92.185
AF454459_wheat_RU	98.411	98.675	91.391	82.252	98.808	91.523	98.543	91.391		98.808	98.808	92.583	98.543	98.543	98.278	98.808	98.543	98.278	98.278	98.278	98.278	98.146	98.808	98.278	91.788	76.821	98.543	98.675
HG810953_maize_FR	98.278	98.543	91.391	82.119	98.675	91.921	98.411	91.788	98.808		98.675	92.715	98.675	98.411	98.146	98.675	98.675	98.411	98.411	98.411	98.411	98.278	98.675	98.411	92.185	76.556	98.411	98.543
MH939146_wheat_PL	98.808	99.073	91.656	81.987	99.205	92.185	99.205	92.053	98.808	98.675		92.715	98.411	98.940	98.675	98.675	98.411	98.675	98.675	98.146	98.146	98.013	99.205	98.411	92.450	76.821	98.940	99.338
MN901897_Lolium_IR	92.583	92.848	92.848	81.457	92.980	92.848	92.450	92.318	92.583	92.715	92.715		92.450	92.715	92.715	92.450	92.450	92.450	92.450	92.185	92.450	92.053	92.980	92.450	92.980	75.894	92.980	93.113
MT260879_millet_BA1_HU	98.013	98.278	91.788	82.119	98.411	91.921	98.146	91.788	98.543	98.675	98.411	92.450		98.146	97.881	99.205	99.735	98.675	98.675	98.940	98.940	98.808	98.411	99.470	92.185	76.556	98.146	98.278
MT780552_millet_BA2_HU	99.868	99.338	91.391	81.987	99.470	91.656	98.675	91.523	98.543	98.411	98.940	92.715	98.146		99.735	98.940	98.146	99.470	98.940	98.146	97.881	98.013	99.470	98.146	92.053	76.689	99.205	98.808
MT780553_millet_BA3_HU	99.603	99.338	91.391	81.722	99.205	91.656	98.411	91.523	98.278	98.146	98.675	92.715	97.881	99.735		98.675	97.881	99.205	98.940	97.881	97.616	97.748	99.470	97.881	92.053	76.689	98.940	98.543
MT780554_millet_BA4_HU	98.808	98.543	91.788	82.252	98.675	91.921	98.411	91.788	98.808	98.675	98.675	92.450	99.205	98.940	98.675		98.940	98.411	98.146	98.411	98.411	98.278	98.675	98.675	92.185	76.689	98.411	98.543
MT780557_millet_BA7_HU	98.013	98.278	91.656	82.384	98.411	91.656	98.146	91.523	98.543	98.675	98.411	92.450	99.735	98.146	97.881	98.940		98.675	98.675	98.940	98.940	98.808	98.411	99.470	91.921	76.556	98.146	98.278
MT780558_millet_BA8_HU	99.338	99.073	91.126	81.589	99.205	91.391	98.411	91.258	98.278	98.411	98.675	92.450	98.675	99.470	99.205	98.411	98.675		99.470	98.675	98.411	98.543	99.205	98.675	91.788	76.556	98.940	98.543
MT780560_millet_US2_HU	98.808	99.338	91.391	81.722	99.205	91.656	98.411	91.523	98.278	98.411	98.675	92.450	98.675	98.940	98.940	98.146	98.675	99.470		98.675	98.411	98.543	99.470	98.675	92.053	76.821	98.940	98.543
MT780562_millet_US4_HU	98.013	98.543	91.126	81.457	98.411	91.126	97.881	90.993	98.278	98.411	98.146	92.185	98.940	98.146	97.881	98.411	98.940	98.675	98.675		98.675	99.868	98.411	98.675	91.523	76.291	98.146	98.013
MT780563_millet_US5_HU	97.748	98.013	91.126	81.722	98.146	90.861	97.881	90.728	98.278	98.411	98.146	92.450	98.940	97.881	97.616	98.411	98.940	98.411	98.411	98.675		98.543	98.146	98.940	91.391	76.291	98.146	98.278
MT780565_millet_US7_HU	97.881	98.411	90.993	81.325	98.278	90.993	97.748	90.861	98.146	98.278	98.013	92.053	98.808	98.013	97.748	98.278	98.808	98.543	98.543	99.868	98.543		98.278	98.543	91.391	76.159	98.013	97.881
MT780566_millet_US8_HU	99.338	99.868	91.921	82.119	99.735	92.185	98.940	92.053	98.808	98.675	99.205	92.980	98.411	99.470	99.470	98.675	98.411	99.205	99.470	98.411	98.146	98.278		98.411	92.583	77.086	99.470	99.073
MT780567_millet_US9_HU	98.013	98.278	91.656	81.987	98.411	91.656	98.146	91.523	98.278	98.411	98.411	92.450	99.470	98.146	97.881	98.675	99.470	98.675	98.675	98.675	98.940	98.543	98.411		92.185	76.689	98.411	98.278
NC_001886_wheat_NA	91.921	92.450	97.881	82.252	92.583	98.808	92.053	99.073	91.788	92.185	92.450	92.980	92.185	92.053	92.053	92.185	91.921	91.788	92.053	91.523	91.391	91.391	92.583	92.185		77.616	92.848	92.583
NC_005136_ONMV	76.821	77.086	77.351	78.808	76.821	78.146	76.821	77.086	76.821	76.556	76.821	75.894	76.556	76.689	76.689	76.689	76.556	76.556	76.821	76.291	76.291	76.159	77.086	76.689	77.616		77.086	77.219
PQ047238_millet_2021_US_HU	99.073	99.338	91.921	82.384	99.470	92.185	98.675	92.053	98.543	98.411	98.940	92.980	98.146	99.205	98.940	98.411	98.146	98.940	98.940	98.146	98.146	98.013	99.470	98.411	92.848	77.086		98.808
PQ047239_millet_2021_BA_HU	98.675	98.940	92.053	82.384	99.073	92.318	98.808	92.185	98.675	98.543	99.338	93.113	98.278	98.808	98.543	98.543	98.278	98.543	98.543	98.013	98.278	97.881	99.073	98.278	92.583	77.219	98.808

## Sheet: Table S7
Table S7
Percent identity matrix of the BYSMV sequences which were considered in the phylogenetic analysis.
The names are the same as on Figure 6. Green indicates similarity of the Hungarian strains.
	MH717815_MSSV_Z.mays_Australia	MT260881_P.miliaceum_BA1/2_HU	MT260883_P.miliaceum_US/BA3_HU	NC_028244_T.aestivum_China	PQ047240_P.miliaceum/C.dactylon_US/BA_HU
MH717815_MSSV_Z.mays_Australia		88.915	88.915	88.915	88.679
MT260881_P.miliaceum_BA1/2_HU	88.915		96.462	97.406	96.698
MT260883_P.miliaceum_US/BA3_HU	88.915	96.462		98.585	99.764
NC_028244_T.aestivum_China	88.915	97.406	98.585		98.821
PQ047240_P.miliaceum/C.dactylon_US/BA_HU	88.679	96.698	99.764	98.821

## Sheet: Table S8
Table S8
Percent identity matrix of the BVG sequences which were considered in the phylogenetic analysis.
The names are the same as on Figure 8. Green indicates similarity of the Hungarian strains.
A/ Sequence similarity of nearly full genomes of BVG
	KC921392_MYDWV	ON419453_barley_FR	NC_029906_barley_SKo	MW853785_barley_USA	MW657364_maize_GR	MF960779_switchgrass_N	LC500836_barley_AUS	LC500835_oat_AUS	LC259081_proso_millet_SKo	PQ047243_Echinocloa_BA_HU	OL472215_weeds_SLo
KC921392_MYDWV		71.258	71.350	71.534	71.240	71.129	71.597	71.578	71.240	71.387	71.295
ON419453_barley_FR	71.258		97.762	96.158	98.359	97.389	95.188	95.449	97.426	98.322	98.082
NC_029906_barley_SKo	71.350	97.762		96.624	98.023	97.818	95.617	95.860	98.172	98.023	97.728
MW853785_barley_USA	71.534	96.158	96.624		96.494	96.382	95.990	96.158	96.531	96.494	96.052
MW657364_maize_GR	71.240	98.359	98.023	96.494		97.650	95.394	95.692	97.799	98.713	98.473
MF960779_switchgrass_N	71.129	97.389	97.818	96.382	97.650		95.095	95.449	97.501	97.725	97.337
LC500836_barley_AUS	71.597	95.188	95.617	95.990	95.394	95.095		96.395	95.636	95.375	94.935
LC500835_oat_AUS	71.578	95.449	95.860	96.158	95.692	95.449	96.395		95.860	95.729	95.307
LC259081_proso_millet_SKo	71.240	97.426	98.172	96.531	97.799	97.501	95.636	95.860		97.799	97.393
PQ047243_Echinocloa_BA_HU	71.387	98.322	98.023	96.494	98.713	97.725	95.375	95.729	97.799		98.399
OL472215_weeds_SLo	71.295	98.082	97.728	96.052	98.473	97.337	94.935	95.307	97.393	98.399
B/ Sequence similarity of the 607bp long part of the BVG genome amplified with the primers used for diagnostics
	ON419453_barley_FR	NC_029906_barley_SKo	MW853785_barley_USA	MW657364_maize_GR	MT260885_millet_US_HU	MN399748_weed_D	MF960779_switchgrass_N	LC660650_aphid1_SKo	LC660649_aphid2_SKo	LC500836_barley_AUS	LC500835_oat_AUS	LC259081_proso_millet_SKo	LC159486_foxtail_millet_SKo	PQ047243_Echinocloa_BA_HU	PQ047242_millet_2021_BA_HU	PQ047241_millet_2021_US_HU	OL472215_weeds_SLo
ON419453_barley_FR		99.623	98.491	99.623	99.434	99.623	99.057	99.434	99.434	98.302	98.113	98.868	99.811	99.245	99.245	99.434	99.811
NC_029906_barley_SKo	99.623		98.491	99.623	99.434	99.623	99.057	99.434	99.434	97.925	98.113	98.868	99.811	98.868	98.868	99.057	99.811
MW853785_barley_USA	98.491	98.491		98.868	98.302	98.491	97.925	98.491	98.491	98.491	98.113	98.302	98.679	98.113	98.113	98.302	98.679
MW657364_maize_GR	99.623	99.623	98.868		99.434	99.623	99.057	99.434	99.434	98.302	98.491	99.245	99.811	99.245	99.245	99.434	99.811
MT260885_millet_US_HU	99.434	99.434	98.302	99.434		99.434	99.245	99.245	99.245	97.736	97.925	98.679	99.623	98.679	98.679	98.868	99.623
MN399748_weed_D	99.623	99.623	98.491	99.623	99.434		99.057	99.434	99.434	97.925	98.113	98.868	99.811	98.868	98.868	99.057	99.811
MF960779_switchgrass_N	99.057	99.057	97.925	99.057	99.245	99.057		98.868	98.868	97.358	97.547	98.302	99.245	98.302	98.302	98.491	99.245
LC660650_aphid1_SKo	99.434	99.434	98.491	99.434	99.245	99.434	98.868		99.623	98.113	98.302	99.057	99.623	98.679	98.679	98.868	99.623
LC660649_aphid2_SKo	99.434	99.434	98.491	99.434	99.245	99.434	98.868	99.623		98.113	97.925	99.057	99.623	98.679	98.679	98.868	99.623
LC500836_barley_AUS	98.302	97.925	98.491	98.302	97.736	97.925	97.358	98.113	98.113		97.925	97.925	98.113	97.925	97.925	98.113	98.113
LC500835_oat_AUS	98.113	98.113	98.113	98.491	97.925	98.113	97.547	98.302	97.925	97.925		97.736	98.302	97.736	97.736	97.925	98.302
LC259081_proso_millet_SKo	98.868	98.868	98.302	99.245	98.679	98.868	98.302	99.057	99.057	97.925	97.736		99.057	98.491	98.491	98.679	99.057
LC159486_foxtail_millet_SKo	99.811	99.811	98.679	99.811	99.623	99.811	99.245	99.623	99.623	98.113	98.302	99.057		99.057	99.057	99.245	100.000
PQ047243_Echinocloa_BA_HU	99.245	98.868	98.113	99.245	98.679	98.868	98.302	98.679	98.679	97.925	97.736	98.491	99.057		99.623	99.811	99.057
PQ047242_millet_2021_BA_HU	99.245	98.868	98.113	99.245	98.679	98.868	98.302	98.679	98.679	97.925	97.736	98.491	99.057	99.623		99.811	99.057
PQ047241_millet_2021_US_HU	99.434	99.057	98.302	99.434	98.868	99.057	98.491	98.868	98.868	98.113	97.925	98.679	99.245	99.811	99.811		99.245
OL472215_weeds_SLo	99.811	99.811	98.679	99.811	99.623	99.811	99.245	99.623	99.623	98.113	98.302	99.057	100.000	99.057	99.057	99.245

## Sheet: Table S9
Table S9
Percent identity matrix of the ApGlV sequences which were considered in the phylogenetic analysis.
The names are the same as on Figure 10. Green indicates similarity of the Hungarian strains.
	KF360262_A.glicines_USA	KM015260_soybean_USA	MK533146_T.uticae_POR	OL472190_tomato_Slo	OL472191_weed_SLo	PQ047245_U/BA_HU	PP791011_TTPV2
KF360262_A.glicines_USA		99.938	96.951	99.502	99.440	99.253	91.816
KM015260_soybean_USA	99.938		97.094	99.088	99.195	99.142	92.543
MK533146_T.uticae_POR	96.951	97.094		96.878	96.878	97.201	92.275
OL472190_tomato_Slo	99.502	99.088	96.878		99.303	98.713	92.650
OL472191_weed_SLo	99.440	99.195	96.878	99.303		98.820	92.543
PQ047245_U/BA_HU	99.253	99.142	97.201	98.713	98.820		92.865
PP791011_TTPV2	91.816	92.543	92.275	92.650	92.543	92.865

[truncated: 2 more sheets: Table S10, Table S11]
